# Supplementary material for: Short-term temperature fluctuations increase disease in a Daphnia-parasite infectious disease system
Source: PLoS Biol. 2023 Sep 8;21(9):e3002260. doi: 10.1371/journal.pbio.3002260 (PMC10491407; doi:10.1371/journal.pbio.3002260)
Supplement: S1 Table — The mean and standard deviation of experimental temperatures were calculated for each replicate population over the entirety of the experiment and over the endemic phase. All populations were assumed to have entered the endemic phase by day 150 of the experiment. The data underlying this figure can be found in S2 Data. (XLSX) [file pbio.3002260.s011.xlsx]

## Sheet: Sheet1
Data	Replicate population	Mean temperature	Standard deviation
Endemic phase of experiment	V1	18.74	2.44
Endemic phase of experiment	V2	19.26	3.25
Endemic phase of experiment	V3	19.41	2.94
Endemic phase of experiment	V4	19.26	2.49
Endemic phase of experiment	V5	21.22	2.69
Endemic phase of experiment	V6	20.15	2.92
Overall experiment	V1	19.68	2.64
Overall experiment	V2	19.49	2.84
Overall experiment	V3	19.95	3
Overall experiment	V4	19.66	2.56
Overall experiment	V5	20.38	2.82
Overall experiment	V6	19.89	2.51
