# Supplementary material for: Short-term temperature fluctuations increase disease in a Daphnia-parasite infectious disease system
Source: PLoS Biol. 2023 Sep 8;21(9):e3002260. doi: 10.1371/journal.pbio.3002260 (PMC10491407; doi:10.1371/journal.pbio.3002260)
Supplement: S2 Table — The MTE sub-models were previously empirically and theoretically parameterized by Kirk and colleagues [36,37] for the Daphnia-parasite system. Note that the reference temperature is not the same for all parameters. Temperatures are reported in degrees Kelvin, K. Parameterization of these models can be found in S2 Table. (XLSX) [file pbio.3002260.s012.xlsx]

## Sheet: Sheet1
Parameter	Sub-parameter	Definition	Value
Contact rate, χ	χ0	Value at reference temperature	130.462
	Eχ	Activation energy	0.0290155
	EΗχ	Inactivation energy at high temperature	4.19671
	T0χ	Reference temperature, 20°C	293.15
	TΗχ	High temperature threshold	308.28
Probability of infection given contact, σ	σ0	Value at reference temperature	5.6843e-09
	Eσ	Activation energy	1.01644
	ELσ	Inactivation energy at low temperature	6.76689
	EHσ	Inactivation energy at low temperature	5.66131
	T0σ	Reference temperature, 20°C	293.15
	TLσ	Low temperature threshold	287.345
	THσ	High temperature threshold	296.59
Within-host infection intensity, ω	ω0	Value at reference temperature	131
	Eω	Activation energy	-0.295
	ELω	Inactivation energy at low temperature	357
	EHω	Inactivation energy at high temperature	6.32
	T0ω	Reference temperature, 15°C	288.15
	TLω	Low temperature threshold	283.05
	THω	High temperature threshold	297.05
Host natural mortality, μ	μ0	Value at reference temperature	0.00750702
	Eμ	Activation energy	0.801482
	ELμ	Inactivation energy at low temperature	4.00741
	EHμ	Inactivation energy at high temperature	4.23951
	T0μ	Reference temperature, 15°C	288.15
	TLμ	Low temperature threshold	282.108
	THμ	High temperature threshold	303.383
Aging rate, β	β0	Value at reference temperature	2.28106
	Eβ	Activation energy	0.390532
	EHβ	Inactivation energy at upper temperature	1.47237
	T0β	Reference temperature, 15°C	288.15
	THβ	High temperature threshold	301.992
