# Supplementary material for: Short-term temperature fluctuations increase disease in a Daphnia-parasite infectious disease system
Source: PLoS Biol. 2023 Sep 8;21(9):e3002260. doi: 10.1371/journal.pbio.3002260 (PMC10491407; doi:10.1371/journal.pbio.3002260)
Supplement: S3 Table — We analyzed the transmission model (Eqs 1.1–1.4) under several acclimation scenarios (Eqs 2–4). These scenarios include various combinations of the time to host acclimation, ψH, the strength of beneficial acclimation, and whether the infection rate, η(T), and equilibrium within-host infection intensity, ω(T), acclimates as a host trait or parasite trait. Each model version reflects different combinations of model assumptions. The table is organized such that predictions of endemic prevalence from the same set of models are simulated under the same model assumptions, with exception to whether the infection rate or the equilibrium within-host infection intensity acclimates according to the host or the parasite. (XLSX) [file pbio.3002260.s013.xlsx]

## Sheet: Sheet1
Model	Set	Host acclimation time (days), ψH	Strength of beneficial acclimation effect	Infection rate, η(T)	Equilibrium within-host infection intensity, ω(T)
PP11	1	Fast, 6	Weak, 0.1	Parasite	Parasite
HH11	1	Fast, 6	Weak, 0.1	Host	Host
HP11	1	Fast, 6	Weak, 0.1	Host	Parasite
PH11	1	Fast, 6	Weak, 0.1	Parasite	Host
PP21	2	Medium, 12	Weak, 0.1	Parasite	Parasite
HH21	2	Medium, 12	Weak, 0.1	Host	Host
HP21	2	Medium, 12	Weak, 0.1	Host	Parasite
PH21	2	Medium, 12	Weak, 0.1	Parasite	Host
PP31	3	Slow, 18	Weak, 0.1	Parasite	Parasite
HH31	3	Slow, 18	Weak, 0.1	Host	Host
HP31	3	Slow, 18	Weak, 0.1	Host	Parasite
PH31	3	Slow, 18	Weak, 0.1	Parasite	Host
PP12	4	Fast, 6	Strong, 0.4	Parasite	Parasite
HH12	4	Fast, 6	Strong, 0.4	Host	Host
HP12	4	Fast, 6	Strong, 0.4	Host	Parasite
PH12	4	Fast, 6	Strong, 0.4	Parasite	Host
PP22	5	Medium, 12	Strong, 0.4	Parasite	Parasite
HH22	5	Medium, 12	Strong, 0.4	Host	Host
HP22	5	Medium, 12	Strong, 0.4	Host	Parasite
PH22	5	Medium, 12	Strong, 0.4	Parasite	Host
PP32	6	Slow, 18	Strong, 0.4	Parasite	Parasite
HH32	6	Slow, 18	Strong, 0.4	Host	Host
HP32	6	Slow, 18	Strong, 0.4	Host	Parasite
PH32	6	Slow, 18	Strong, 0.4	Parasite	Host
