# Supplementary material for: Short-term temperature fluctuations increase disease in a Daphnia-parasite infectious disease system
Source: PLoS Biol. 2023 Sep 8;21(9):e3002260. doi: 10.1371/journal.pbio.3002260 (PMC10491407; doi:10.1371/journal.pbio.3002260)
Supplement: S4 Table — (XLSX) [file pbio.3002260.s014.xlsx]

## Sheet: Sheet1
Parameter	Symbol	Prior distribution
Zero-inflated negative binomial model
Mean of negative binomial, m, fixed effect	βT	Log-normal(3, 0.5)
Mean of negative binomial, m, random effect	αP	Log-normal(0, x)
Overdispersion of negative binomial	k	gamma(0.01, 0.01)
Zero-inflation	z	uniform(0.000001, 0.9999999)
Precision of random effect	x	uniform(0, 100)
Logistic regression model fit to host infection prevalence
Probability of infection, τ, fixed effect	βT	Log-normal(0, 0.5)
Probability of success, τ, random effect	αP	Log-normal(0, x)
Precision of random effect	x	uniform(0, 100)
Negative binomial model
Mean of negative binomial, μ, fixed effect	βT	Log-normal(3, 0.5)
Mean of negative binomial, μ, random effect	αP	Log-normal(0, x)
Overdispersion of negative binomial	k	gamma(0.01, 0.01)
Precision of random effect	x	uniform(0, 100)
* note that variance in log-normal distribution is expressed as precision (precision = 1 / variance)
