# Supplementary material for: Short-term temperature fluctuations increase disease in a Daphnia-parasite infectious disease system
Source: PLoS Biol. 2023 Sep 8;21(9):e3002260. doi: 10.1371/journal.pbio.3002260 (PMC10491407; doi:10.1371/journal.pbio.3002260)
Supplement: S5 Table — (XLSX) [file pbio.3002260.s015.xlsx]

## Sheet: zinb_summary
Parameter	Treatment	Mean	0.025	0.5	0.975	Rhat
Zero-inflated negative binomial model fit
bT[1]	Constant	4.14326	4.03104	4.14347	4.25431	1
bT[2]	Variable	4.41285	4.29379	4.4142	4.52234	1.01
aP[1]	Constant	-0.0598336	-0.188232	-0.0595256	0.06674	1
aP[2]	Constant	0.0311826	-0.0937516	0.0306108	0.1593	1
aP[3]	Constant	0.191117	0.067391	0.189244	0.325821	1
aP[4]	Constant	-0.0250561	-0.15081	-0.0253483	0.101177	1
aP[5]	Constant	-0.123796	-0.250078	-0.123158	-0.000452237	1
aP[6]	Constant	0.0195415	-0.107121	0.0193848	0.148014	1
aP[7]	Variable	0.0568755	-0.0635757	0.0554509	0.187238	1
aP[8]	Variable	-0.156039	-0.2845	-0.155642	-0.0300531	1
aP[9]	Variable	0.0827793	-0.0384147	0.080908	0.215223	1
aP[10]	Variable	-0.102198	-0.228329	-0.102458	0.0271976	1
aP[11]	Variable	0.113971	-0.00699473	0.111816	0.248985	1
aP[12]	Variable	0.0302515	-0.0909434	0.0285968	0.161868	1.01
k[1]	Constant	1.84377	1.7375	1.84334	1.95407	1
k[2]	Variable	2.0964	1.97929	2.09576	2.21645	1
theta[1]	Constant	0.861273	0.847831	0.861355	0.874141	1
theta[2]	Variable	0.913414	0.902336	0.913491	0.923996	1
Negative binomial model fit
bT[1]	Constant	3.99669	3.87519	3.99675	4.11614	1
bT[2]	Variable	4.32855	4.20885	4.32878	4.4446	1
aP[1]	Constant	-0.0687749	-0.217504	-0.0678029	0.0741754	1
aP[2]	Constant	0.0239274	-0.121396	0.0233743	0.172311	1
aP[3]	Constant	0.179775	0.0406762	0.176643	0.336586	1
aP[4]	Constant	-0.0539809	-0.200758	-0.0532253	0.0872342	1
aP[5]	Constant	-0.0690638	-0.214411	-0.0686701	0.0735048	1
aP[6]	Constant	0.00464265	-0.141415	0.00471365	0.151311	1
aP[7]	Variable	0.0491725	-0.0829133	0.0483527	0.18756	1
aP[8]	Variable	-0.161717	-0.310592	-0.159355	-0.0242466	1
aP[9]	Variable	0.0882748	-0.0450391	0.0871828	0.230927	1
aP[10]	Variable	-0.117815	-0.261365	-0.116293	0.0183353	1
aP[11]	Variable	0.0969903	-0.0356063	0.095248	0.239787	1
aP[12]	Variable	0.0386216	-0.0958435	0.037752	0.177876	1
k[1]	Constant	0.692592	0.65547	0.692404	0.730975	1
k[2]	Variable	0.977634	0.925557	0.977345	1.032	1
Logistic regression model fit
bT[1]	Constant	1.81473	1.61069	1.81514	2.01553	1
bT[2]	Variable	2.34624	2.12915	2.34692	2.55789	1
aP[1]	Constant	-0.0638726	-0.330462	-0.0573908	0.183326	1
aP[2]	Constant	-0.00484912	-0.261603	-0.00476206	0.259093	1
aP[3]	Constant	0.057571	-0.189044	0.0480511	0.337387	1
aP[4]	Constant	-0.145346	-0.431645	-0.135256	0.0885487	1
aP[5]	Constant	0.256254	-0.00755251	0.242897	0.60987	1
aP[6]	Constant	-0.0483763	-0.314683	-0.0427436	0.205662	1
aP[7]	Variable	0.0167593	-0.248255	0.0117878	0.296868	1
aP[8]	Variable	-0.0782871	-0.380294	-0.0688915	0.186042	1
aP[9]	Variable	0.124353	-0.132581	0.10759	0.46082	1
aP[10]	Variable	-0.10709	-0.415545	-0.0952535	0.15314	1
aP[11]	Variable	-0.0177036	-0.298853	-0.0147435	0.259135	1
aP[12]	Variable	0.121082	-0.138609	0.105687	0.455129	1
