# Supplementary material for: Short-term temperature fluctuations increase disease in a Daphnia-parasite infectious disease system
Source: PLoS Biol. 2023 Sep 8;21(9):e3002260. doi: 10.1371/journal.pbio.3002260 (PMC10491407; doi:10.1371/journal.pbio.3002260)
Supplement: S1 Data — (CSV) [file pbio.3002260.s016.csv]

obs_day	population	individual	inf_status	n_clusters	notes
1	20C_R1	1	no	0
1	20C_R1	2	no	0
1	20C_R1	3	no	0
1	20C_R1	4	no	0
1	20C_R1	5	no	0
1	20C_R1	6	no	0
1	20C_R1	7	no	0
1	20C_R1	8	no	0
1	20C_R1	9	no	0
1	20C_R1	10	no	0
1	20C_R1	11	no	0
1	20C_R1	12	no	0
1	20C_R2	1	no	0
1	20C_R2	2	no	0
1	20C_R2	3	no	0
1	20C_R2	4	no	0
1	20C_R2	5	no	0
1	20C_R2	6	no	0
1	20C_R2	7	no	0
1	20C_R2	8	no	0
1	20C_R2	9	no	0
1	20C_R2	10	no	0
1	20C_R2	11	no	0
1	20C_R2	12	no	0
1	20C_R3	1	no	0
1	20C_R3	2	no	0
1	20C_R3	3	no	0
1	20C_R3	4	no	0
1	20C_R3	5	no	0
1	20C_R3	6	no	0
1	20C_R3	7	no	0
1	20C_R3	8	no	0
1	20C_R3	9	no	0
1	20C_R3	10	no	0
1	20C_R3	11	no	0
1	20C_R3	12	no	0
1	20C_R4	1	no	0
1	20C_R4	2	no	0
1	20C_R4	3	no	0
1	20C_R4	4	no	0
1	20C_R4	5	no	0
1	20C_R4	6	no	0
1	20C_R4	7	yes	4
1	20C_R4	8	no	0
1	20C_R4	9	no	0
1	20C_R4	10	no	0
1	20C_R4	11	no	0
1	20C_R4	12	no	0
1	20C_R5	1	no	0
1	20C_R5	2	yes	2
1	20C_R5	3	no	0
1	20C_R5	4	no	0
1	20C_R5	5	no	0
1	20C_R5	6	no	0
1	20C_R5	7	no	0
1	20C_R5	8	no	0
1	20C_R5	9	no	0
1	20C_R5	10	no	0
1	20C_R5	11	no	0
1	20C_R5	12	no	0
1	20C_R6	1	no	0
1	20C_R6	2	no	0
1	20C_R6	3	no	0
1	20C_R6	4	no	0
1	20C_R6	5	no	0
1	20C_R6	6	no	0
1	20C_R6	7	no	0
1	20C_R6	8	no	0
1	20C_R6	9	no	0
1	20C_R6	10	no	0
1	20C_R6	11	no	0
1	20C_R6	12	no	0
1	20V_R1	1	no	0
1	20V_R1	2	no	0
1	20V_R1	3	no	0
1	20V_R1	4	no	0
1	20V_R1	5	no	0
1	20V_R1	6	no	0
1	20V_R1	7	no	0
1	20V_R1	8	no	0
1	20V_R1	9	no	0
1	20V_R1	10	no	0
1	20V_R1	11	no	0
1	20V_R1	12	no	0
1	20V_R2	1	no	0
1	20V_R2	2	no	0
1	20V_R2	3	no	0
1	20V_R2	4	no	0
1	20V_R2	5	no	0
1	20V_R2	6	no	0
1	20V_R2	7	no	0
1	20V_R2	8	no	0
1	20V_R2	9	no	0
1	20V_R2	10	no	0
1	20V_R2	11	no	0
1	20V_R2	12	no	0
1	20V_R3	1	no	0
1	20V_R3	2	no	0
1	20V_R3	3	no	0
1	20V_R3	4	no	0
1	20V_R3	5	no	0
1	20V_R3	6	no	0
1	20V_R3	7	no	0
1	20V_R3	8	no	0
1	20V_R3	9	no	0
1	20V_R3	10	no	0
1	20V_R3	11	no	0
1	20V_R3	12	no	0
1	20V_R4	1	no	0
1	20V_R4	2	no	0
1	20V_R4	3	no	0
1	20V_R4	4	no	0
1	20V_R4	5	no	0
1	20V_R4	6	no	0
1	20V_R4	7	no	0
1	20V_R4	8	no	0
1	20V_R4	9	no	0
1	20V_R4	10	no	0
1	20V_R4	11	no	0
1	20V_R4	12	no	0
1	20V_R5	1	no	0
1	20V_R5	2	no	0
1	20V_R5	3	no	0
1	20V_R5	4	no	0
1	20V_R5	5	no	0
1	20V_R5	6	no	0
1	20V_R5	7	no	0
1	20V_R5	8	no	0
1	20V_R5	9	no	0
1	20V_R5	10	no	0
1	20V_R5	11	no	0
1	20V_R5	12	no	0
1	20V_R6	1	no	0
1	20V_R6	2	no	0
1	20V_R6	3	no	0
1	20V_R6	4	no	0
1	20V_R6	5	no	0
1	20V_R6	6	no	0
1	20V_R6	7	no	0
1	20V_R6	8	no	0
1	20V_R6	9	no	0
1	20V_R6	10	no	0
1	20V_R6	11	no	0
1	20V_R6	12	no	0
2	20C_R1	1	yes	68
2	20C_R1	2	no	0
2	20C_R1	3	no	0
2	20C_R1	4	no	0
2	20C_R1	5	no	0
2	20C_R1	6	no	0
2	20C_R1	7	no	0
2	20C_R1	8	no	0
2	20C_R1	9	no	0
2	20C_R1	10	no	0
2	20C_R1	11	no	0
2	20C_R1	12	no	0
2	20C_R2	1	no	0
2	20C_R2	2	no	0
2	20C_R2	3	no	0
2	20C_R2	4	no	0
2	20C_R2	5	yes	7
2	20C_R2	6	no	0
2	20C_R2	7	yes	5
2	20C_R2	8	no	0
2	20C_R2	9	no	0
2	20C_R2	10	no	0
2	20C_R2	11	no	0
2	20C_R2	12	no	0
2	20C_R3	1	no	0
2	20C_R3	2	no	0
2	20C_R3	3	no	0
2	20C_R3	4	no	0
2	20C_R3	5	no	0
2	20C_R3	6	no	0
2	20C_R3	7	no	0
2	20C_R3	8	no	0
2	20C_R3	9	no	0
2	20C_R3	10	yes	5
2	20C_R3	11	no	0
2	20C_R3	12	no	0
2	20C_R4	1	no	0
2	20C_R4	2	no	0
2	20C_R4	3	no	0
2	20C_R4	4	no	0
2	20C_R4	5	no	0
2	20C_R4	6	no	0
2	20C_R4	7	no	0
2	20C_R4	8	no	0
2	20C_R4	9	no	0
2	20C_R4	10	no	0
2	20C_R4	11	no	0
2	20C_R4	12	no	0
2	20C_R5	1	no	0
2	20C_R5	2	no	0
2	20C_R5	3	no	0
2	20C_R5	4	no	0
2	20C_R5	5	no	0
2	20C_R5	6	no	0
2	20C_R5	7	no	0
2	20C_R5	8	no	0
2	20C_R5	9	no	0
2	20C_R5	10	no	0
2	20C_R5	11	no	0
2	20C_R5	12	no	0
2	20C_R6	1	no	0
2	20C_R6	2	yes	2
2	20C_R6	3	no	0
2	20C_R6	4	no	0
2	20C_R6	5	no	0
2	20C_R6	6	no	0
2	20C_R6	7	yes	29
2	20C_R6	8	no	0
2	20C_R6	9	no	0
2	20C_R6	10	no	0
2	20C_R6	11	no	0
2	20C_R6	12	no	0
2	20V_R1	1	no	0
2	20V_R1	2	no	0
2	20V_R1	3	no	0
2	20V_R1	4	no	0
2	20V_R1	5	no	0
2	20V_R1	6	no	0
2	20V_R1	7	no	0
2	20V_R1	8	no	0
2	20V_R1	9	yes	12
2	20V_R1	10	no	0
2	20V_R1	11	no	0
2	20V_R1	12	no	0
2	20V_R2	1	no	0
2	20V_R2	2	no	0
2	20V_R2	3	no	0
2	20V_R2	4	no	0
2	20V_R2	5	no	0
2	20V_R2	6	no	0
2	20V_R2	7	no	0
2	20V_R2	8	no	0
2	20V_R2	9	no	0
2	20V_R2	10	no	0
2	20V_R2	11	no	0
2	20V_R2	12	no	0
2	20V_R3	1	no	0
2	20V_R3	2	no	0
2	20V_R3	3	no	0
2	20V_R3	4	no	0
2	20V_R3	5	no	0
2	20V_R3	6	yes	6
2	20V_R3	7	no	0
2	20V_R3	8	no	0
2	20V_R3	9	no	0
2	20V_R3	10	no	0
2	20V_R3	11	no	0
2	20V_R3	12	no	0
2	20V_R4	1	no	0
2	20V_R4	2	no	0
2	20V_R4	3	no	0
2	20V_R4	4	no	0
2	20V_R4	5	no	0
2	20V_R4	6	no	0
2	20V_R4	7	no	0
2	20V_R4	8	no	0
2	20V_R4	9	no	0
2	20V_R4	10	no	0
2	20V_R4	11	no	0
2	20V_R4	12	no	0
2	20V_R5	1	no	0
2	20V_R5	2	no	0
2	20V_R5	3	no	0
2	20V_R5	4	no	0
2	20V_R5	5	no	0
2	20V_R5	6	no	0
2	20V_R5	7	no	0
2	20V_R5	8	no	0
2	20V_R5	9	no	0
2	20V_R5	10	no	0
2	20V_R5	11	no	0
2	20V_R5	12	no	0
2	20V_R6	1	no	0
2	20V_R6	2	no	0
2	20V_R6	3	no	0
2	20V_R6	4	no	0
2	20V_R6	5	no	0
2	20V_R6	6	no	0
2	20V_R6	7	no	0
2	20V_R6	8	yes	25
2	20V_R6	9	no	0
2	20V_R6	10	no	0
2	20V_R6	11	no	0
2	20V_R6	12	no	0
3	20C_R1	1	no	0
3	20C_R1	2	no	0
3	20C_R1	3	no	0
3	20C_R1	4	no	0
3	20C_R1	5	no	0
3	20C_R1	6	no	0
3	20C_R1	7	no	0
3	20C_R1	8	no	0
3	20C_R1	9	no	0
3	20C_R1	10	no	0
3	20C_R1	11	no	0
3	20C_R1	12	no	0
3	20C_R2	1	no	0
3	20C_R2	2	no	0
3	20C_R2	3	no	0
3	20C_R2	4	no	0
3	20C_R2	5	no	0
3	20C_R2	6	no	0
3	20C_R2	7	no	0
3	20C_R2	8	no	0
3	20C_R2	9	no	0
3	20C_R2	10	no	0
3	20C_R2	11	no	0
3	20C_R2	12	no	0
3	20C_R3	1	no	0
3	20C_R3	2	no	0
3	20C_R3	3	no	0
3	20C_R3	4	no	0
3	20C_R3	5	no	0
3	20C_R3	6	no	0
3	20C_R3	7	no	0
3	20C_R3	8	no	0
3	20C_R3	9	no	0
3	20C_R3	10	no	0
3	20C_R3	11	no	0
3	20C_R3	12	no	0
3	20C_R4	1	no	0
3	20C_R4	2	no	0
3	20C_R4	3	no	0
3	20C_R4	4	no	0
3	20C_R4	5	no	0
3	20C_R4	6	no	0
3	20C_R4	7	no	0
3	20C_R4	8	no	0
3	20C_R4	9	no	0
3	20C_R4	10	no	0
3	20C_R4	11	no	0
3	20C_R4	12	no	0
3	20C_R5	1	no	0
3	20C_R5	2	no	0
3	20C_R5	3	no	0
3	20C_R5	4	no	0
3	20C_R5	5	no	0
3	20C_R5	6	no	0
3	20C_R5	7	no	0
3	20C_R5	8	no	0
3	20C_R5	9	yes	4
3	20C_R5	10	no	0
3	20C_R5	11	no	0
3	20C_R5	12	no	0
3	20C_R6	1	yes	16
3	20C_R6	2	no	0
3	20C_R6	3	no	0
3	20C_R6	4	no	0
3	20C_R6	5	no	0
3	20C_R6	6	no	0
3	20C_R6	7	no	0
3	20C_R6	8	no	0
3	20C_R6	9	no	0
3	20C_R6	10	no	0
3	20C_R6	11	no	0
3	20C_R6	12	no	0
3	20V_R1	1	no	0
3	20V_R1	2	no	0
3	20V_R1	3	no	0
3	20V_R1	4	no	0
3	20V_R1	5	no	0
3	20V_R1	6	no	0
3	20V_R1	7	no	0
3	20V_R1	8	no	0
3	20V_R1	9	no	0
3	20V_R1	10	no	0
3	20V_R1	11	no	0
3	20V_R1	12	no	0
3	20V_R2	1	yes	8
3	20V_R2	2	no	0
3	20V_R2	3	no	0
3	20V_R2	4	no	0
3	20V_R2	5	yes	11
3	20V_R2	6	no	0
3	20V_R2	7	no	0
3	20V_R2	8	no	0
3	20V_R2	9	no	0
3	20V_R2	10	no	0
3	20V_R2	11	no	0
3	20V_R2	12	no	0
3	20V_R3	1	no	0
3	20V_R3	2	no	0
3	20V_R3	3	no	0
3	20V_R3	4	no	0
3	20V_R3	5	no	0
3	20V_R3	6	no	0
3	20V_R3	7	no	0
3	20V_R3	8	no	0
3	20V_R3	9	no	0
3	20V_R3	10	no	0
3	20V_R3	11	no	0
3	20V_R3	12	no	0
3	20V_R4	1	no	0
3	20V_R4	2	no	0
3	20V_R4	3	yes	9
3	20V_R4	4	no	0
3	20V_R4	5	no	0
3	20V_R4	6	no	0
3	20V_R4	7	no	0
3	20V_R4	8	no	0
3	20V_R4	9	no	0
3	20V_R4	10	no	0
3	20V_R4	11	no	0
3	20V_R4	12	no	0
3	20V_R5	1	no	0
3	20V_R5	2	no	0
3	20V_R5	3	no	0
3	20V_R5	4	no	0
3	20V_R5	5	no	0
3	20V_R5	6	no	0
3	20V_R5	7	no	0
3	20V_R5	8	no	0
3	20V_R5	9	no	0
3	20V_R5	10	no	0
3	20V_R5	11	no	0
3	20V_R5	12	no	0
3	20V_R6	1	no	0
3	20V_R6	2	no	0
3	20V_R6	3	yes	10
3	20V_R6	4	no	0
3	20V_R6	5	no	0
3	20V_R6	6	yes	7
3	20V_R6	7	no	0
3	20V_R6	8	no	0
3	20V_R6	9	no	0
3	20V_R6	10	no	0
3	20V_R6	11	no	0
3	20V_R6	12	no	0
4	20C_R1	1	no	0
4	20C_R1	2	no	0
4	20C_R1	3	no	0
4	20C_R1	4	no	0
4	20C_R1	5	no	0
4	20C_R1	6	no	0
4	20C_R1	7	no	0
4	20C_R1	8	no	0
4	20C_R1	9	no	0
4	20C_R1	10	no	0
4	20C_R1	11	no	0
4	20C_R1	12	no	0
4	20C_R2	1	no	0
4	20C_R2	2	no	0
4	20C_R2	3	no	0
4	20C_R2	4	no	0
4	20C_R2	5	no	0
4	20C_R2	6	no	0
4	20C_R2	7	no	0
4	20C_R2	8	no	0
4	20C_R2	9	no	0
4	20C_R2	10	yes	6
4	20C_R2	11	no	0
4	20C_R2	12	yes	6
4	20C_R3	1	no	0
4	20C_R3	2	no	0
4	20C_R3	3	yes	4
4	20C_R3	4	no	0
4	20C_R3	5	no	0
4	20C_R3	6	no	0
4	20C_R3	7	no	0
4	20C_R3	8	no	0
4	20C_R3	9	no	0
4	20C_R3	10	no	0
4	20C_R3	11	no	0
4	20C_R3	12	no	0
4	20C_R4	1	no	0
4	20C_R4	2	no	0
4	20C_R4	3	no	0
4	20C_R4	4	no	0
4	20C_R4	5	no	0
4	20C_R4	6	no	0
4	20C_R4	7	no	0
4	20C_R4	8	no	0
4	20C_R4	9	no	0
4	20C_R4	10	no	0
4	20C_R4	11	no	0
4	20C_R4	12	no	0
4	20C_R5	1	no	0
4	20C_R5	2	no	0
4	20C_R5	3	no	0
4	20C_R5	4	no	0
4	20C_R5	5	no	0
4	20C_R5	6	no	0
4	20C_R5	7	no	0
4	20C_R5	8	no	0
4	20C_R5	9	no	0
4	20C_R5	10	no	0
4	20C_R5	11	no	0
4	20C_R5	12	no	0
4	20C_R6	1	no	0
4	20C_R6	2	no	0
4	20C_R6	3	no	0
4	20C_R6	4	no	0
4	20C_R6	5	no	0
4	20C_R6	6	no	0
4	20C_R6	7	no	0
4	20C_R6	8	no	0
4	20C_R6	9	no	0
4	20C_R6	10	no	0
4	20C_R6	11	no	0
4	20C_R6	12	yes	7
4	20V_R1	1	no	0
4	20V_R1	2	no	0
4	20V_R1	3	no	0
4	20V_R1	4	no	0
4	20V_R1	5	no	0
4	20V_R1	6	no	0
4	20V_R1	7	no	0
4	20V_R1	8	yes	2
4	20V_R1	9	no	0
4	20V_R1	10	no	0
4	20V_R1	11	no	0
4	20V_R1	12	no	0
4	20V_R2	1	yes	16
4	20V_R2	2	no	0
4	20V_R2	3	no	0
4	20V_R2	4	no	0
4	20V_R2	5	no	0
4	20V_R2	6	no	0
4	20V_R2	7	no	0
4	20V_R2	8	no	0
4	20V_R2	9	no	0
4	20V_R2	10	no	0
4	20V_R2	11	no	0
4	20V_R2	12	no	0
4	20V_R3	1	no	0
4	20V_R3	2	yes	9
4	20V_R3	3	no	0
4	20V_R3	4	no	0
4	20V_R3	5	no	0
4	20V_R3	6	no	0
4	20V_R3	7	no	0
4	20V_R3	8	no	0
4	20V_R3	9	no	0
4	20V_R3	10	no	0
4	20V_R3	11	no	0
4	20V_R3	12	no	0
4	20V_R4	1	no	0
4	20V_R4	2	no	0
4	20V_R4	3	no	0
4	20V_R4	4	no	0
4	20V_R4	5	no	0
4	20V_R4	6	no	0
4	20V_R4	7	no	0
4	20V_R4	8	no	0
4	20V_R4	9	no	0
4	20V_R4	10	no	0
4	20V_R4	11	no	0
4	20V_R4	12	no	0
4	20V_R5	1	no	0
4	20V_R5	2	no	0
4	20V_R5	3	no	0
4	20V_R5	4	no	0
4	20V_R5	5	no	0
4	20V_R5	6	no	0
4	20V_R5	7	no	0
4	20V_R5	8	no	0
4	20V_R5	9	no	0
4	20V_R5	10	no	0
4	20V_R5	11	no	0
4	20V_R5	12	no	0
4	20V_R6	1	no	0
4	20V_R6	2	no	0
4	20V_R6	3	no	0
4	20V_R6	4	no	0
4	20V_R6	5	no	0
4	20V_R6	6	no	0
4	20V_R6	7	no	0
4	20V_R6	8	no	0
4	20V_R6	9	no	0
4	20V_R6	10	no	0
4	20V_R6	11	no	0
4	20V_R6	12	no	0
5	20C_R1	1	no	0
5	20C_R1	2	no	0
5	20C_R1	3	no	0
5	20C_R1	4	no	0
5	20C_R1	5	no	0
5	20C_R1	6	no	0
5	20C_R1	7	no	0
5	20C_R1	8	yes	5
5	20C_R1	9	no	0
5	20C_R1	10	yes	6
5	20C_R1	11	no	0
5	20C_R1	12	no	0
5	20C_R2	1	no	0
5	20C_R2	2	no	0
5	20C_R2	3	no	0
5	20C_R2	4	no	0
5	20C_R2	5	yes	17
5	20C_R2	6	no	0
5	20C_R2	7	no	0
5	20C_R2	8	no	0
5	20C_R2	9	yes	60
5	20C_R2	10	no	0
5	20C_R2	11	no	0
5	20C_R2	12	yes	44
5	20C_R3	1	no	0
5	20C_R3	2	no	0
5	20C_R3	3	no	0
5	20C_R3	4	no	0
5	20C_R3	5	no	0
5	20C_R3	6	no	0
5	20C_R3	7	yes	15
5	20C_R3	8	no	0
5	20C_R3	9	yes	20
5	20C_R3	10	no	0
5	20C_R3	11	no	0
5	20C_R3	12	no	0
5	20C_R4	1	no	0
5	20C_R4	2	no	0
5	20C_R4	3	no	0
5	20C_R4	4	no	0
5	20C_R4	5	no	0
5	20C_R4	6	no	0
5	20C_R4	7	no	0
5	20C_R4	8	no	0
5	20C_R4	9	yes	13
5	20C_R4	10	no	0
5	20C_R4	11	yes	33
5	20C_R4	12	no	0
5	20C_R5	1	no	0
5	20C_R5	2	no	0
5	20C_R5	3	no	0
5	20C_R5	4	no	0
5	20C_R5	5	no	0
5	20C_R5	6	no	0
5	20C_R5	7	no	0
5	20C_R5	8	no	0
5	20C_R5	9	no	0
5	20C_R5	10	yes	7
5	20C_R5	11	no	0
5	20C_R5	12	yes	5
5	20C_R6	1	no	0
5	20C_R6	2	no	0
5	20C_R6	3	no	0
5	20C_R6	4	no	0
5	20C_R6	5	yes	14
5	20C_R6	6	no	0
5	20C_R6	7	no	0
5	20C_R6	8	no	0
5	20C_R6	9	no	0
5	20C_R6	10	no	0
5	20C_R6	11	no	0
5	20C_R6	12	no	0
5	20V_R1	1	no	0
5	20V_R1	2	no	0
5	20V_R1	3	no	0
5	20V_R1	4	no	0
5	20V_R1	5	no	0
5	20V_R1	6	no	0
5	20V_R1	7	no	0
5	20V_R1	8	no	0
5	20V_R1	9	no	0
5	20V_R1	10	yes	12
5	20V_R1	11	no	0
5	20V_R1	12	no	0
5	20V_R2	1	no	0
5	20V_R2	2	no	0
5	20V_R2	3	no	0
5	20V_R2	4	no	0
5	20V_R2	5	no	0
5	20V_R2	6	no	0
5	20V_R2	7	yes	11
5	20V_R2	8	no	0
5	20V_R2	9	no	0
5	20V_R2	10	no	0
5	20V_R2	11	no	0
5	20V_R2	12	no	0
5	20V_R3	1	no	0
5	20V_R3	2	no	0
5	20V_R3	3	no	0
5	20V_R3	4	no	0
5	20V_R3	5	yes	11
5	20V_R3	6	no	0
5	20V_R3	7	no	0
5	20V_R3	8	no	0
5	20V_R3	9	yes	16
5	20V_R3	10	yes	25
5	20V_R3	11	no	0
5	20V_R3	12	no	0
5	20V_R4	1	no	0
5	20V_R4	2	no	0
5	20V_R4	3	no	0
5	20V_R4	4	no	0
5	20V_R4	5	no	0
5	20V_R4	6	no	0
5	20V_R4	7	no	0
5	20V_R4	8	yes	26
5	20V_R4	9	no	0
5	20V_R4	10	no	0
5	20V_R4	11	no	0
5	20V_R4	12	no	0
5	20V_R5	1	no	0
5	20V_R5	2	no	0
5	20V_R5	3	no	0
5	20V_R5	4	no	0
5	20V_R5	5	no	0
5	20V_R5	6	no	0
5	20V_R5	7	no	0
5	20V_R5	8	no	0
5	20V_R5	9	no	0
5	20V_R5	10	no	0
5	20V_R5	11	yes	43
5	20V_R5	12	no	0
5	20V_R6	1	no	0
5	20V_R6	2	yes	13
5	20V_R6	3	yes	64
5	20V_R6	4	no	0
5	20V_R6	5	no	0
5	20V_R6	6	no	0
5	20V_R6	7	no	0
5	20V_R6	8	no	0
5	20V_R6	9	no	0
5	20V_R6	10	no	0
5	20V_R6	11	no	0
5	20V_R6	12	no	0
6	20C_R1	1	no	0
6	20C_R1	2	no	0
6	20C_R1	3	no	0
6	20C_R1	4	no	0
6	20C_R1	5	no	0
6	20C_R1	6	no	0
6	20C_R1	7	no	0
6	20C_R1	8	no	0
6	20C_R1	9	no	0
6	20C_R1	10	no	0
6	20C_R1	11	no	0
6	20C_R1	12	no	0
6	20C_R2	1	no	0
6	20C_R2	2	no	0
6	20C_R2	3	yes	19
6	20C_R2	4	no	0
6	20C_R2	5	no	0
6	20C_R2	6	yes	29
6	20C_R2	7	no	0
6	20C_R2	8	no	0
6	20C_R2	9	no	0
6	20C_R2	10	no	0
6	20C_R2	11	no	0
6	20C_R2	12	no	0
6	20C_R3	1	no	0
6	20C_R3	2	no	0
6	20C_R3	3	no	0
6	20C_R3	4	no	0
6	20C_R3	5	no	0
6	20C_R3	6	no	0
6	20C_R3	7	no	0
6	20C_R3	8	yes	4
6	20C_R3	9	no	0
6	20C_R3	10	no	0
6	20C_R3	11	yes	12
6	20C_R3	12	no	0
6	20C_R4	1	no	0
6	20C_R4	2	no	0
6	20C_R4	3	no	0
6	20C_R4	4	no	0
6	20C_R4	5	no	0
6	20C_R4	6	no	0
6	20C_R4	7	no	0
6	20C_R4	8	no	0
6	20C_R4	9	no	0
6	20C_R4	10	no	0
6	20C_R4	11	no	0
6	20C_R4	12	no	0
6	20C_R5	1	yes	18
6	20C_R5	2	no	0
6	20C_R5	3	no	0
6	20C_R5	4	no	0
6	20C_R5	5	no	0
6	20C_R5	6	no	0
6	20C_R5	7	no	0
6	20C_R5	8	no	0
6	20C_R5	9	no	0
6	20C_R5	10	no	0
6	20C_R5	11	no	0
6	20C_R5	12	no	0
6	20C_R6	1	yes	84
6	20C_R6	2	no	0
6	20C_R6	3	no	0
6	20C_R6	4	no	0
6	20C_R6	5	yes	5
6	20C_R6	6	no	0
6	20C_R6	7	no	0
6	20C_R6	8	no	0
6	20C_R6	9	no	0
6	20C_R6	10	yes	27
6	20C_R6	11	no	0
6	20C_R6	12	no	0
6	20V_R1	1	no	0
6	20V_R1	2	no	0
6	20V_R1	3	no	0
6	20V_R1	4	no	0
6	20V_R1	5	no	0
6	20V_R1	6	no	0
6	20V_R1	7	no	0
6	20V_R1	8	no	0
6	20V_R1	9	no	0
6	20V_R1	10	no	0
6	20V_R1	11	no	0
6	20V_R1	12	no	0
6	20V_R2	1	no	0
6	20V_R2	2	no	0
6	20V_R2	3	no	0
6	20V_R2	4	no	0
6	20V_R2	5	no	0
6	20V_R2	6	no	0
6	20V_R2	7	no	0
6	20V_R2	8	yes	17
6	20V_R2	9	no	0
6	20V_R2	10	no	0
6	20V_R2	11	yes	18
6	20V_R2	12	no	0
6	20V_R3	1	no	0
6	20V_R3	2	no	0
6	20V_R3	3	no	0
6	20V_R3	4	no	0
6	20V_R3	5	no	0
6	20V_R3	6	no	0
6	20V_R3	7	yes	17
6	20V_R3	8	no	0
6	20V_R3	9	no	0
6	20V_R3	10	no	0
6	20V_R3	11	no	0
6	20V_R3	12	no	0
6	20V_R4	1	no	0
6	20V_R4	2	no	0
6	20V_R4	3	yes	58
6	20V_R4	4	no	0
6	20V_R4	5	no	0
6	20V_R4	6	no	0
6	20V_R4	7	yes	16
6	20V_R4	8	no	0
6	20V_R4	9	no	0
6	20V_R4	10	no	0
6	20V_R4	11	no	0
6	20V_R4	12	no	0
6	20V_R5	1	no	0
6	20V_R5	2	yes	39
6	20V_R5	3	no	0
6	20V_R5	4	yes	45
6	20V_R5	5	no	0
6	20V_R5	6	no	0
6	20V_R5	7	no	0
6	20V_R5	8	no	0
6	20V_R5	9	no	0
6	20V_R5	10	no	0
6	20V_R5	11	no	0
6	20V_R5	12	no	0
6	20V_R6	1	no	0
6	20V_R6	2	yes	31
6	20V_R6	3	no	0
6	20V_R6	4	no	0
6	20V_R6	5	no	0
6	20V_R6	6	no	0
6	20V_R6	7	no	0
6	20V_R6	8	no	0
6	20V_R6	9	no	0
6	20V_R6	10	no	0
6	20V_R6	11	no	0
6	20V_R6	12	no	0
7	20C_R1	1	no	0
7	20C_R1	2	no	0
7	20C_R1	3	no	0
7	20C_R1	4	no	0
7	20C_R1	5	no	0
7	20C_R1	6	no	0
7	20C_R1	7	no	0
7	20C_R1	8	no	0
7	20C_R1	9	no	0
7	20C_R1	10	no	0
7	20C_R1	11	yes	43
7	20C_R1	12	no	0
7	20C_R2	1	no	0
7	20C_R2	2	no	0
7	20C_R2	3	no	0
7	20C_R2	4	no	0
7	20C_R2	5	no	0
7	20C_R2	6	no	0
7	20C_R2	7	no	0
7	20C_R2	8	no	0
7	20C_R2	9	no	0
7	20C_R2	10	no	0
7	20C_R2	11	no	0
7	20C_R2	12	no	0
7	20C_R3	1	no	0
7	20C_R3	2	no	0
7	20C_R3	3	no	0
7	20C_R3	4	no	0
7	20C_R3	5	no	0
7	20C_R3	6	no	0
7	20C_R3	7	no	0
7	20C_R3	8	no	0
7	20C_R3	9	no	0
7	20C_R3	10	no	0
7	20C_R3	11	no	0
7	20C_R3	12	no	0
7	20C_R4	1	no	0
7	20C_R4	2	no	0
7	20C_R4	3	no	0
7	20C_R4	4	no	0
7	20C_R4	5	no	0
7	20C_R4	6	no	0
7	20C_R4	7	no	0
7	20C_R4	8	no	0
7	20C_R4	9	yes	29
7	20C_R4	10	yes	17
7	20C_R4	11	yes	40
7	20C_R4	12	no	0
7	20C_R5	1	no	0
7	20C_R5	2	no	0
7	20C_R5	3	yes	19
7	20C_R5	4	no	0
7	20C_R5	5	no	0
7	20C_R5	6	yes	42
7	20C_R5	7	no	0
7	20C_R5	8	yes	2
7	20C_R5	9	no	0
7	20C_R5	10	no	0
7	20C_R5	11	no	0
7	20C_R5	12	no	0
7	20C_R6	1	yes	18
7	20C_R6	2	no	0
7	20C_R6	3	no	0
7	20C_R6	4	no	0
7	20C_R6	5	no	0
7	20C_R6	6	no	0
7	20C_R6	7	no	0
7	20C_R6	8	no	0
7	20C_R6	9	no	0
7	20C_R6	10	yes	9
7	20C_R6	11	no	0
7	20C_R6	12	no	0
7	20V_R1	1	no	0
7	20V_R1	2	no	0
7	20V_R1	3	no	0
7	20V_R1	4	no	0
7	20V_R1	5	no	0
7	20V_R1	6	no	0
7	20V_R1	7	no	0
7	20V_R1	8	no	0
7	20V_R1	9	no	0
7	20V_R1	10	no	0
7	20V_R1	11	yes	43
7	20V_R1	12	no	0
7	20V_R2	1	no	0
7	20V_R2	2	no	0
7	20V_R2	3	no	0
7	20V_R2	4	no	0
7	20V_R2	5	no	0
7	20V_R2	6	no	0
7	20V_R2	7	no	0
7	20V_R2	8	no	0
7	20V_R2	9	no	0
7	20V_R2	10	no	0
7	20V_R2	11	no	0
7	20V_R2	12	no	0
7	20V_R3	1	no	0
7	20V_R3	2	no	0
7	20V_R3	3	no	0
7	20V_R3	4	no	0
7	20V_R3	5	no	0
7	20V_R3	6	no	0
7	20V_R3	7	no	0
7	20V_R3	8	no	0
7	20V_R3	9	no	0
7	20V_R3	10	no	0
7	20V_R3	11	no	0
7	20V_R3	12	no	0
7	20V_R4	1	no	0
7	20V_R4	2	no	0
7	20V_R4	3	no	0
7	20V_R4	4	no	0
7	20V_R4	5	no	0
7	20V_R4	6	no	0
7	20V_R4	7	no	0
7	20V_R4	8	no	0
7	20V_R4	9	no	0
7	20V_R4	10	yes	54
7	20V_R4	11	no	0
7	20V_R4	12	no	0
7	20V_R5	1	yes	48
7	20V_R5	2	no	0
7	20V_R5	3	no	0
7	20V_R5	4	no	0
7	20V_R5	5	no	0
7	20V_R5	6	no	0
7	20V_R5	7	yes	21
7	20V_R5	8	no	0
7	20V_R5	9	no	0
7	20V_R5	10	no	0
7	20V_R5	11	no	0
7	20V_R5	12	no	0
7	20V_R6	1	no	0
7	20V_R6	2	no	0
7	20V_R6	3	no	0
7	20V_R6	4	no	0
7	20V_R6	5	no	0
7	20V_R6	6	no	0
7	20V_R6	7	no	0
7	20V_R6	8	no	0
7	20V_R6	9	no	0
7	20V_R6	10	no	0
7	20V_R6	11	no	0
7	20V_R6	12	no	0
8	20C_R1	1	no	0
8	20C_R1	2	yes	6
8	20C_R1	3	no	0
8	20C_R1	4	no	0
8	20C_R1	5	no	0
8	20C_R1	6	no	0
8	20C_R1	7	yes	1
8	20C_R1	8	no	0
8	20C_R1	9	yes	49
8	20C_R1	10	no	0
8	20C_R1	11	no	0
8	20C_R1	12	no	0
8	20C_R2	1	no	0
8	20C_R2	2	no	0
8	20C_R2	3	no	0
8	20C_R2	4	no	0
8	20C_R2	5	no	0
8	20C_R2	6	no	0
8	20C_R2	7	no	0
8	20C_R2	8	no	0
8	20C_R2	9	yes	4
8	20C_R2	10	yes	5
8	20C_R2	11	no	0
8	20C_R2	12	no	0
8	20C_R3	1	yes	43
8	20C_R3	2	yes	27
8	20C_R3	3	no	0
8	20C_R3	4	no	0
8	20C_R3	5	no	0
8	20C_R3	6	no	0
8	20C_R3	7	no	0
8	20C_R3	8	no	0
8	20C_R3	9	no	0
8	20C_R3	10	no	0
8	20C_R3	11	no	0
8	20C_R3	12	no	0
8	20C_R4	1	no	0
8	20C_R4	2	yes	27
8	20C_R4	3	no	0
8	20C_R4	4	no	0
8	20C_R4	5	no	0
8	20C_R4	6	no	0
8	20C_R4	7	no	0
8	20C_R4	8	yes	10
8	20C_R4	9	no	0
8	20C_R4	10	no	0
8	20C_R4	11	no	0
8	20C_R4	12	no	0
8	20C_R5	1	no	0
8	20C_R5	2	no	0
8	20C_R5	3	no	0
8	20C_R5	4	yes	37
8	20C_R5	5	no	0
8	20C_R5	6	no	0
8	20C_R5	7	no	0
8	20C_R5	8	yes	19
8	20C_R5	9	yes	59
8	20C_R5	10	no	0
8	20C_R5	11	no	0
8	20C_R5	12	no	0
8	20C_R6	1	yes	9
8	20C_R6	2	no	0
8	20C_R6	3	no	0
8	20C_R6	4	no	0
8	20C_R6	5	yes	12
8	20C_R6	6	no	0
8	20C_R6	7	no	0
8	20C_R6	8	no	0
8	20C_R6	9	no	0
8	20C_R6	10	yes	32
8	20C_R6	11	no	0
8	20C_R6	12	no	0
8	20V_R1	1	no	0
8	20V_R1	2	no	0
8	20V_R1	3	no	0
8	20V_R1	4	no	0
8	20V_R1	5	no	0
8	20V_R1	6	no	0
8	20V_R1	7	no	0
8	20V_R1	8	no	0
8	20V_R1	9	no	0
8	20V_R1	10	no	0
8	20V_R1	11	no	0
8	20V_R1	12	no	0
8	20V_R2	1	no	0
8	20V_R2	2	no	0
8	20V_R2	3	no	0
8	20V_R2	4	no	0
8	20V_R2	5	no	0
8	20V_R2	6	no	0
8	20V_R2	7	no	0
8	20V_R2	8	no	0
8	20V_R2	9	no	0
8	20V_R2	10	yes	8
8	20V_R2	11	no	0
8	20V_R2	12	no	0
8	20V_R3	1	no	0
8	20V_R3	2	no	0
8	20V_R3	3	no	0
8	20V_R3	4	no	0
8	20V_R3	5	no	0
8	20V_R3	6	no	0
8	20V_R3	7	no	0
8	20V_R3	8	no	0
8	20V_R3	9	no	0
8	20V_R3	10	no	0
8	20V_R3	11	no	0
8	20V_R3	12	no	0
8	20V_R4	1	yes	7
8	20V_R4	2	yes	18
8	20V_R4	3	no	0
8	20V_R4	4	no	0
8	20V_R4	5	no	0
8	20V_R4	6	no	0
8	20V_R4	7	no	0
8	20V_R4	8	no	0
8	20V_R4	9	no	0
8	20V_R4	10	no	0
8	20V_R4	11	no	0
8	20V_R4	12	no	0
8	20V_R5	1	no	0
8	20V_R5	2	no	0
8	20V_R5	3	no	0
8	20V_R5	4	no	0
8	20V_R5	5	no	0
8	20V_R5	6	no	0
8	20V_R5	7	no	0
8	20V_R5	8	no	0
8	20V_R5	9	no	0
8	20V_R5	10	no	0
8	20V_R5	11	no	0
8	20V_R5	12	no	0
8	20V_R6	1	no	0
8	20V_R6	2	yes	11
8	20V_R6	3	no	0
8	20V_R6	4	yes	33
8	20V_R6	5	no	0
8	20V_R6	6	no	0
8	20V_R6	7	no	0
8	20V_R6	8	no	0
8	20V_R6	9	no	0
8	20V_R6	10	no	0
8	20V_R6	11	no	0
8	20V_R6	12	yes	8
9	20C_R1	1	no	0
9	20C_R1	2	no	0
9	20C_R1	3	no	0
9	20C_R1	4	no	0
9	20C_R1	5	no	0
9	20C_R1	6	yes	29
9	20C_R1	7	yes	18
9	20C_R1	8	no	0
9	20C_R1	9	yes	21
9	20C_R1	10	yes	5
9	20C_R1	11	no	0
9	20C_R1	12	no	0
9	20C_R2	1	no	0
9	20C_R2	2	yes	8
9	20C_R2	3	no	0
9	20C_R2	4	no	0
9	20C_R2	5	yes	35
9	20C_R2	6	no	0
9	20C_R2	7	no	0
9	20C_R2	8	no	0
9	20C_R2	9	no	0
9	20C_R2	10	no	0
9	20C_R2	11	no	0
9	20C_R2	12	no	0
9	20C_R3	1	no	0
9	20C_R3	2	no	0
9	20C_R3	3	no	0
9	20C_R3	4	yes	16
9	20C_R3	5	no	0
9	20C_R3	6	no	0
9	20C_R3	7	no	0
9	20C_R3	8	no	0
9	20C_R3	9	no	0
9	20C_R3	10	no	0
9	20C_R3	11	no	0
9	20C_R3	12	no	0
9	20C_R4	1	no	0
9	20C_R4	2	no	0
9	20C_R4	3	no	0
9	20C_R4	4	no	0
9	20C_R4	5	no	0
9	20C_R4	6	no	0
9	20C_R4	7	no	0
9	20C_R4	8	no	0
9	20C_R4	9	no	0
9	20C_R4	10	no	0
9	20C_R4	11	no	0
9	20C_R4	12	no	0
9	20C_R5	1	no	0
9	20C_R5	2	no	0
9	20C_R5	3	no	0
9	20C_R5	4	no	0
9	20C_R5	5	no	0
9	20C_R5	6	yes	22
9	20C_R5	7	yes	14
9	20C_R5	8	no	0
9	20C_R5	9	no	0
9	20C_R5	10	no	0
9	20C_R5	11	no	0
9	20C_R5	12	no	0
9	20C_R6	1	yes	33
9	20C_R6	2	no	0
9	20C_R6	3	no	0
9	20C_R6	4	no	0
9	20C_R6	5	no	0
9	20C_R6	6	no	0
9	20C_R6	7	no	0
9	20C_R6	8	no	0
9	20C_R6	9	no	0
9	20C_R6	10	no	0
9	20C_R6	11	yes	17
9	20C_R6	12	no	0
9	20V_R1	1	no	0
9	20V_R1	2	no	0
9	20V_R1	3	no	0
9	20V_R1	4	no	0
9	20V_R1	5	no	0
9	20V_R1	6	no	0
9	20V_R1	7	no	0
9	20V_R1	8	no	0
9	20V_R1	9	no	0
9	20V_R1	10	yes	28
9	20V_R1	11	no	0
9	20V_R1	12	no	0
9	20V_R2	1	no	0
9	20V_R2	2	yes	17
9	20V_R2	3	no	0
9	20V_R2	4	no	0
9	20V_R2	5	no	0
9	20V_R2	6	no	0
9	20V_R2	7	no	0
9	20V_R2	8	no	0
9	20V_R2	9	yes	30
9	20V_R2	10	no	0
9	20V_R2	11	no	0
9	20V_R2	12	no	0
9	20V_R3	1	no	0
9	20V_R3	2	no	0
9	20V_R3	3	no	0
9	20V_R3	4	no	0
9	20V_R3	5	no	0
9	20V_R3	6	no	0
9	20V_R3	7	no	0
9	20V_R3	8	no	0
9	20V_R3	9	no	0
9	20V_R3	10	no	0
9	20V_R3	11	no	0
9	20V_R3	12	no	0
9	20V_R4	1	no	0
9	20V_R4	2	no	0
9	20V_R4	3	yes	95
9	20V_R4	4	no	0
9	20V_R4	5	no	0
9	20V_R4	6	no	0
9	20V_R4	7	yes	8
9	20V_R4	8	no	0
9	20V_R4	9	no	0
9	20V_R4	10	yes	71
9	20V_R4	11	no	0
9	20V_R4	12	no	0
9	20V_R5	1	yes	44
9	20V_R5	2	no	0
9	20V_R5	3	yes	40
9	20V_R5	4	no	0
9	20V_R5	5	no	0
9	20V_R5	6	no	0
9	20V_R5	7	yes	26
9	20V_R5	8	no	0
9	20V_R5	9	no	0
9	20V_R5	10	no	0
9	20V_R5	11	no	0
9	20V_R5	12	no	0
9	20V_R6	1	no	0
9	20V_R6	2	no	0
9	20V_R6	3	no	0
9	20V_R6	4	no	0
9	20V_R6	5	no	0
9	20V_R6	6	no	0
9	20V_R6	7	no	0
9	20V_R6	8	no	0
9	20V_R6	9	no	0
9	20V_R6	10	no	0
9	20V_R6	11	no	0
9	20V_R6	12	no	0
10	20C_R1	1	yes	102
10	20C_R1	2	no	0
10	20C_R1	3	yes	24
10	20C_R1	4	no	0
10	20C_R1	5	no	0
10	20C_R1	6	no	0
10	20C_R1	7	no	0
10	20C_R1	8	no	0
10	20C_R1	9	no	0
10	20C_R1	10	no	0
10	20C_R1	11	no	0
10	20C_R1	12	no	0
10	20C_R2	1	no	0
10	20C_R2	2	no	0
10	20C_R2	3	no	0
10	20C_R2	4	no	0
10	20C_R2	5	no	0
10	20C_R2	6	no	0
10	20C_R2	7	no	0
10	20C_R2	8	no	0
10	20C_R2	9	no	0
10	20C_R2	10	no	0
10	20C_R2	11	no	0
10	20C_R2	12	yes	8
10	20C_R3	1	no	0
10	20C_R3	2	no	0
10	20C_R3	3	no	0
10	20C_R3	4	no	0
10	20C_R3	5	no	0
10	20C_R3	6	no	0
10	20C_R3	7	no	0
10	20C_R3	8	no	0
10	20C_R3	9	no	0
10	20C_R3	10	no	0
10	20C_R3	11	no	0
10	20C_R3	12	no	0
10	20C_R4	1	no	0
10	20C_R4	2	no	0
10	20C_R4	3	no	0
10	20C_R4	4	no	0
10	20C_R4	5	no	0
10	20C_R4	6	no	0
10	20C_R4	7	no	0
10	20C_R4	8	no	0
10	20C_R4	9	no	0
10	20C_R4	10	yes	17
10	20C_R4	11	yes	16
10	20C_R4	12	yes	23
10	20C_R5	1	no	0
10	20C_R5	2	no	0
10	20C_R5	3	no	0
10	20C_R5	4	no	0
10	20C_R5	5	yes	12
10	20C_R5	6	no	0
10	20C_R5	7	no	0
10	20C_R5	8	no	0
10	20C_R5	9	no	0
10	20C_R5	10	no	0
10	20C_R5	11	no	0
10	20C_R5	12	yes	48
10	20C_R6	1	no	0
10	20C_R6	2	no	0
10	20C_R6	3	no	0
10	20C_R6	4	no	0
10	20C_R6	5	no	0
10	20C_R6	6	no	0
10	20C_R6	7	no	0
10	20C_R6	8	no	0
10	20C_R6	9	no	0
10	20C_R6	10	no	0
10	20C_R6	11	no	0
10	20C_R6	12	no	0
10	20V_R1	1	no	0
10	20V_R1	2	no	0
10	20V_R1	3	no	0
10	20V_R1	4	no	0
10	20V_R1	5	no	0
10	20V_R1	6	no	0
10	20V_R1	7	no	0
10	20V_R1	8	no	0
10	20V_R1	9	no	0
10	20V_R1	10	no	0
10	20V_R1	11	no	0
10	20V_R1	12	no	0
10	20V_R2	1	no	0
10	20V_R2	2	no	0
10	20V_R2	3	no	0
10	20V_R2	4	no	0
10	20V_R2	5	no	0
10	20V_R2	6	no	0
10	20V_R2	7	no	0
10	20V_R2	8	no	0
10	20V_R2	9	no	0
10	20V_R2	10	no	0
10	20V_R2	11	no	0
10	20V_R2	12	no	0
10	20V_R3	1	no	0
10	20V_R3	2	no	0
10	20V_R3	3	no	0
10	20V_R3	4	no	0
10	20V_R3	5	no	0
10	20V_R3	6	no	0
10	20V_R3	7	no	0
10	20V_R3	8	no	0
10	20V_R3	9	no	0
10	20V_R3	10	yes	20
10	20V_R3	11	no	0
10	20V_R3	12	no	0
10	20V_R4	1	yes	59
10	20V_R4	2	no	0
10	20V_R4	3	no	0
10	20V_R4	4	no	0
10	20V_R4	5	no	0
10	20V_R4	6	no	0
10	20V_R4	7	no	0
10	20V_R4	8	no	0
10	20V_R4	9	no	0
10	20V_R4	10	no	0
10	20V_R4	11	yes	15
10	20V_R4	12	no	0
10	20V_R5	1	no	0
10	20V_R5	2	no	0
10	20V_R5	3	no	0
10	20V_R5	4	no	0
10	20V_R5	5	yes	7
10	20V_R5	6	no	0
10	20V_R5	7	no	0
10	20V_R5	8	no	0
10	20V_R5	9	no	0
10	20V_R5	10	no	0
10	20V_R5	11	no	0
10	20V_R5	12	no	0
10	20V_R6	1	yes	39
10	20V_R6	2			degraded
10	20V_R6	3	no	0
10	20V_R6	4	no	0
10	20V_R6	5	no	0
10	20V_R6	6	no	0
10	20V_R6	7	no	0
10	20V_R6	8	no	0
10	20V_R6	9	yes	21
10	20V_R6	10	no	0
10	20V_R6	11	no	0
10	20V_R6	12	no	0
11	20C_R1	1	no	0
11	20C_R1	2	yes	67
11	20C_R1	3	no	0
11	20C_R1	4	yes	23
11	20C_R1	5	no	0
11	20C_R1	6	yes	128
11	20C_R1	7	no	0
11	20C_R1	8	no	0
11	20C_R1	9	no	0
11	20C_R1	10	no	0
11	20C_R1	11	no	0
11	20C_R1	12	no	0
11	20C_R2	1	no	0
11	20C_R2	2	no	0
11	20C_R2	3	no	0
11	20C_R2	4	no	0
11	20C_R2	5	no	0
11	20C_R2	6	no	0
11	20C_R2	7	no	0
11	20C_R2	8	no	0
11	20C_R2	9	no	0
11	20C_R2	10	no	0
11	20C_R2	11	no	0
11	20C_R2	12	no	0
11	20C_R3	1	no	0
11	20C_R3	2	no	0
11	20C_R3	3	no	0
11	20C_R3	4	no	0
11	20C_R3	5	yes	29
11	20C_R3	6	no	0
11	20C_R3	7	no	0
11	20C_R3	8	yes	30
11	20C_R3	9	no	0
11	20C_R3	10	no	0
11	20C_R3	11	no	0
11	20C_R3	12	yes	27
11	20C_R4	1	no	0
11	20C_R4	2	no	0
11	20C_R4	3	no	0
11	20C_R4	4	yes	33
11	20C_R4	5	no	0
11	20C_R4	6	yes	62
11	20C_R4	7	no	0
11	20C_R4	8	no	0
11	20C_R4	9	no	0
11	20C_R4	10	no	0
11	20C_R4	11	no	0
11	20C_R4	12	no	0
11	20C_R5	1	no	0
11	20C_R5	2	no	0
11	20C_R5	3	no	0
11	20C_R5	4	no	0
11	20C_R5	5	yes	11
11	20C_R5	6	no	0
11	20C_R5	7	no	0
11	20C_R5	8	no	0
11	20C_R5	9	no	0
11	20C_R5	10	yes	32
11	20C_R5	11	no	0
11	20C_R5	12	no	0
11	20C_R6	1	no	0
11	20C_R6	2	no	0
11	20C_R6	3	no	0
11	20C_R6	4	no	0
11	20C_R6	5	no	0
11	20C_R6	6	no	0
11	20C_R6	7	no	0
11	20C_R6	8	no	0
11	20C_R6	9	no	0
11	20C_R6	10	no	0
11	20C_R6	11	no	0
11	20C_R6	12	no	0
11	20V_R1	1	no	0
11	20V_R1	2	no	0
11	20V_R1	3	yes	46
11	20V_R1	4	no	0
11	20V_R1	5	no	0
11	20V_R1	6	yes	14
11	20V_R1	7	no	0
11	20V_R1	8	yes	28
11	20V_R1	9	no	0
11	20V_R1	10	no	0
11	20V_R1	11	no	0
11	20V_R1	12	no	0
11	20V_R2	1	no	0
11	20V_R2	2	no	0
11	20V_R2	3	no	0
11	20V_R2	4	no	0
11	20V_R2	5	yes	42
11	20V_R2	6	no	0
11	20V_R2	7	no	0
11	20V_R2	8	no	0
11	20V_R2	9	no	0
11	20V_R2	10	no	0
11	20V_R2	11	no	0
11	20V_R2	12	yes	49
11	20V_R3	1	no	0
11	20V_R3	2	no	0
11	20V_R3	3	no	0
11	20V_R3	4	no	0
11	20V_R3	5	yes	30
11	20V_R3	6	yes	29
11	20V_R3	7	no	0
11	20V_R3	8	no	0
11	20V_R3	9	no	0
11	20V_R3	10	no	0
11	20V_R3	11	no	0
11	20V_R3	12	no	0
11	20V_R4	1	yes	45
11	20V_R4	2	no	0
11	20V_R4	3	no	0
11	20V_R4	4	no	0
11	20V_R4	5	no	0
11	20V_R4	6	yes	28
11	20V_R4	7	no	0
11	20V_R4	8	no	0
11	20V_R4	9	no	0
11	20V_R4	10	no	0
11	20V_R4	11	no	0
11	20V_R4	12	no	0
11	20V_R5	1	no	0
11	20V_R5	2	no	0
11	20V_R5	3	no	0
11	20V_R5	4	no	0
11	20V_R5	5	no	0
11	20V_R5	6	yes	22
11	20V_R5	7	no	0
11	20V_R5	8	no	0
11	20V_R5	9	no	0
11	20V_R5	10	no	0
11	20V_R5	11	no	0
11	20V_R5	12	no	0
11	20V_R6	1	no	0
11	20V_R6	2	no	0
11	20V_R6	3	yes	8
11	20V_R6	4	no	0
11	20V_R6	5	no	0
11	20V_R6	6	yes	40
11	20V_R6	7	no	0
11	20V_R6	8	no	0
11	20V_R6	9	no	0
11	20V_R6	10	no	0
11	20V_R6	11	no	0
11	20V_R6	12	no	0
12	20C_R1	1	no	0
12	20C_R1	2	no	0
12	20C_R1	3	no	0
12	20C_R1	4	no	0
12	20C_R1	5	no	0
12	20C_R1	6	yes	4
12	20C_R1	7	no	0
12	20C_R1	8	no	0
12	20C_R1	9	yes	10
12	20C_R1	10	no	0
12	20C_R1	11	no	0
12	20C_R1	12	no	0
12	20C_R2	1	no	0
12	20C_R2	2	no	0
12	20C_R2	3	yes	70
12	20C_R2	4	no	0
12	20C_R2	5	yes	50
12	20C_R2	6	no	0
12	20C_R2	7	no	0
12	20C_R2	8	yes	123
12	20C_R2	9	no	0
12	20C_R2	10	yes	37
12	20C_R2	11	no	0
12	20C_R2	12	no	0
12	20C_R3	1	no	0
12	20C_R3	2	no	0
12	20C_R3	3	no	0
12	20C_R3	4	yes	67
12	20C_R3	5	no	0
12	20C_R3	6	no	0
12	20C_R3	7	no	0
12	20C_R3	8	no	0
12	20C_R3	9	no	0
12	20C_R3	10	no	0
12	20C_R3	11	no	0
12	20C_R3	12	no	0
12	20C_R4	1	no	0
12	20C_R4	2	yes	55
12	20C_R4	3	no	0
12	20C_R4	4	no	0
12	20C_R4	5	no	0
12	20C_R4	6	no	0
12	20C_R4	7	no	0
12	20C_R4	8	yes	28
12	20C_R4	9	yes	18
12	20C_R4	10	no	0
12	20C_R4	11	no	0
12	20C_R4	12	no	0
12	20C_R5	1	no	0
12	20C_R5	2	no	0
12	20C_R5	3	no	0
12	20C_R5	4	yes	11
12	20C_R5	5	no	0
12	20C_R5	6	no	0
12	20C_R5	7	no	0
12	20C_R5	8	no	0
12	20C_R5	9	no	0
12	20C_R5	10	no	0
12	20C_R5	11	no	0
12	20C_R5	12	no	0
12	20C_R6	1	no	0
12	20C_R6	2	no	0
12	20C_R6	3	no	0
12	20C_R6	4	no	0
12	20C_R6	5	yes	27
12	20C_R6	6	no	0
12	20C_R6	7	no	0
12	20C_R6	8	no	0
12	20C_R6	9	no	0
12	20C_R6	10	no	0
12	20C_R6	11	no	0
12	20C_R6	12	no	0
12	20V_R1	1	no	0
12	20V_R1	2	yes	17
12	20V_R1	3	yes	29
12	20V_R1	4	yes	22
12	20V_R1	5	no	0
12	20V_R1	6	no	0
12	20V_R1	7	yes	29
12	20V_R1	8	no	0
12	20V_R1	9	yes	29
12	20V_R1	10	no	0
12	20V_R1	11	no	0
12	20V_R1	12	no	0
12	20V_R2	1	no	0
12	20V_R2	2	no	0
12	20V_R2	3	no	0
12	20V_R2	4	no	0
12	20V_R2	5	no	0
12	20V_R2	6	no	0
12	20V_R2	7	no	0
12	20V_R2	8	no	0
12	20V_R2	9	yes	13
12	20V_R2	10	no	0
12	20V_R2	11	no	0
12	20V_R2	12	no	0
12	20V_R3	1	no	0
12	20V_R3	2	no	0
12	20V_R3	3	no	0
12	20V_R3	4	no	0
12	20V_R3	5	no	0
12	20V_R3	6	no	0
12	20V_R3	7	no	0
12	20V_R3	8	no	0
12	20V_R3	9	no	0
12	20V_R3	10	yes	12
12	20V_R3	11	no	0
12	20V_R3	12	no	0
12	20V_R4	1	no	0
12	20V_R4	2	no	0
12	20V_R4	3	yes	63
12	20V_R4	4	no	0
12	20V_R4	5	no	0
12	20V_R4	6	no	0
12	20V_R4	7	no	0
12	20V_R4	8	yes	33
12	20V_R4	9	no	0
12	20V_R4	10	no	0
12	20V_R4	11	yes	38
12	20V_R4	12	no	0
12	20V_R5	1	no	0
12	20V_R5	2	no	0
12	20V_R5	3	no	0
12	20V_R5	4	no	0
12	20V_R5	5	no	0
12	20V_R5	6	no	0
12	20V_R5	7	yes	1
12	20V_R5	8	no	0
12	20V_R5	9	no	0
12	20V_R5	10	no	0
12	20V_R5	11	no	0
12	20V_R5	12	no	0
12	20V_R6	1	yes	8
12	20V_R6	2	no	0
12	20V_R6	3	no	0
12	20V_R6	4	yes	21
12	20V_R6	5	no	0
12	20V_R6	6	no	0
12	20V_R6	7	no	0
12	20V_R6	8	no	0
12	20V_R6	9	no	0
12	20V_R6	10	no	0
12	20V_R6	11	no	0
12	20V_R6	12	no	0
13	20C_R1	1	no	0
13	20C_R1	2	no	0
13	20C_R1	3	no	0
13	20C_R1	4	yes	9
13	20C_R1	5	no	0
13	20C_R1	6	yes	6
13	20C_R1	7	no	0
13	20C_R1	8	no	0
13	20C_R1	9	no	0
13	20C_R1	10	no	0
13	20C_R1	11	no	0
13	20C_R1	12	no	0
13	20C_R2	1	no	0
13	20C_R2	2	no	0
13	20C_R2	3	no	0
13	20C_R2	4	no	0
13	20C_R2	5	no	0
13	20C_R2	6	no	0
13	20C_R2	7	no	0
13	20C_R2	8	no	0
13	20C_R2	9	no	0
13	20C_R2	10	no	0
13	20C_R2	11	no	0
13	20C_R2	12	no	0
13	20C_R3	1	no	0
13	20C_R3	2	no	0
13	20C_R3	3	no	0
13	20C_R3	4	no	0
13	20C_R3	5	no	0
13	20C_R3	6	no	0
13	20C_R3	7	no	0
13	20C_R3	8	no	0
13	20C_R3	9	no	0
13	20C_R3	10	no	0
13	20C_R3	11	no	0
13	20C_R3	12	no	0
13	20C_R4	1	no	0
13	20C_R4	2	no	0
13	20C_R4	3	no	0
13	20C_R4	4	no	0
13	20C_R4	5	no	0
13	20C_R4	6	no	0
13	20C_R4	7	yes	5
13	20C_R4	8	no	0
13	20C_R4	9	no	0
13	20C_R4	10	no	0
13	20C_R4	11	no	0
13	20C_R4	12	no	0
13	20C_R5	1	no	0
13	20C_R5	2	no	0
13	20C_R5	3	no	0
13	20C_R5	4	no	0
13	20C_R5	5	no	0
13	20C_R5	6	no	0
13	20C_R5	7	yes	25
13	20C_R5	8	no	0
13	20C_R5	9	no	0
13	20C_R5	10	no	0
13	20C_R5	11	no	0
13	20C_R5	12	no	0
13	20C_R6	1	no	0
13	20C_R6	2	no	0
13	20C_R6	3	no	0
13	20C_R6	4	no	0
13	20C_R6	5	no	0
13	20C_R6	6	no	0
13	20C_R6	7	no	0
13	20C_R6	8	no	0
13	20C_R6	9	no	0
13	20C_R6	10	no	0
13	20C_R6	11	no	0
13	20C_R6	12	no	0
13	20V_R1	1	no	0
13	20V_R1	2	no	0
13	20V_R1	3	no	0
13	20V_R1	4	no	0
13	20V_R1	5	no	0
13	20V_R1	6	no	0
13	20V_R1	7	no	0
13	20V_R1	8	no	0
13	20V_R1	9	no	0
13	20V_R1	10	no	0
13	20V_R1	11	no	0
13	20V_R1	12	no	0
13	20V_R2	1	no	0
13	20V_R2	2	no	0
13	20V_R2	3	no	0
13	20V_R2	4	no	0
13	20V_R2	5	no	0
13	20V_R2	6	no	0
13	20V_R2	7	no	0
13	20V_R2	8	no	0
13	20V_R2	9	no	0
13	20V_R2	10	no	0
13	20V_R2	11	no	0
13	20V_R2	12	no	0
13	20V_R3	1	no	0
13	20V_R3	2	yes	12
13	20V_R3	3	yes	35
13	20V_R3	4	no	0
13	20V_R3	5	no	0
13	20V_R3	6	yes	12
13	20V_R3	7	no	0
13	20V_R3	8	no	0
13	20V_R3	9	no	0
13	20V_R3	10	no	0
13	20V_R3	11	no	0
13	20V_R3	12			missing
13	20V_R4	1	no	0
13	20V_R4	2	no	0
13	20V_R4	3	no	0
13	20V_R4	4	no	0
13	20V_R4	5	no	0
13	20V_R4	6	no	0
13	20V_R4	7	no	0
13	20V_R4	8	no	0
13	20V_R4	9	no	0
13	20V_R4	10	no	0
13	20V_R4	11	no	0
13	20V_R4	12	no	0
13	20V_R5	1	no	0
13	20V_R5	2	no	0
13	20V_R5	3	no	0
13	20V_R5	4	no	0
13	20V_R5	5	no	0
13	20V_R5	6	no	0
13	20V_R5	7	no	0
13	20V_R5	8	yes	25
13	20V_R5	9	no	0
13	20V_R5	10	no	0
13	20V_R5	11	no	0
13	20V_R5	12	no	0
13	20V_R6	1	no	0
13	20V_R6	2	no	0
13	20V_R6	3	yes	24
13	20V_R6	4	no	0
13	20V_R6	5	no	0
13	20V_R6	6	no	0
13	20V_R6	7	no	0
13	20V_R6	8	no	0
13	20V_R6	9	no	0
13	20V_R6	10	no	0
13	20V_R6	11	no	0
13	20V_R6	12	no	0
14	20C_R1	1	yes	6
14	20C_R1	2	no	0
14	20C_R1	3	yes	12
14	20C_R1	4	no	0
14	20C_R1	5	no	0
14	20C_R1	6	no	0
14	20C_R1	7	no	0
14	20C_R1	8	no	0
14	20C_R1	9	no	0
14	20C_R1	10	no	0
14	20C_R1	11	no	0
14	20C_R1	12	no	0
14	20C_R2	1	no	0
14	20C_R2	2	no	0
14	20C_R2	3	no	0
14	20C_R2	4	no	0
14	20C_R2	5	no	0
14	20C_R2	6	no	0
14	20C_R2	7	no	0
14	20C_R2	8	no	0
14	20C_R2	9	no	0
14	20C_R2	10	no	0
14	20C_R2	11	no	0
14	20C_R2	12	no	0
14	20C_R3	1	no	0
14	20C_R3	2	no	0
14	20C_R3	3	no	0
14	20C_R3	4	no	0
14	20C_R3	5	no	0
14	20C_R3	6	no	0
14	20C_R3	7	no	0
14	20C_R3	8	no	0
14	20C_R3	9	no	0
14	20C_R3	10	no	0
14	20C_R3	11	no	0
14	20C_R3	12	no	0
14	20C_R4	1	yes	21
14	20C_R4	2	no	0
14	20C_R4	3	no	0
14	20C_R4	4	no	0
14	20C_R4	5	no	0
14	20C_R4	6	no	0
14	20C_R4	7	yes	13
14	20C_R4	8	no	0
14	20C_R4	9	no	0
14	20C_R4	10	no	0
14	20C_R4	11	no	0
14	20C_R4	12	no	0
14	20C_R5	1	no	0
14	20C_R5	2	no	0
14	20C_R5	3	no	0
14	20C_R5	4	no	0
14	20C_R5	5	no	0
14	20C_R5	6	no	0
14	20C_R5	7	no	0
14	20C_R5	8	no	0
14	20C_R5	9	no	0
14	20C_R5	10	no	0
14	20C_R5	11	no	0
14	20C_R5	12	no	0
14	20C_R6	1	no	0
14	20C_R6	2	no	0
14	20C_R6	3	no	0
14	20C_R6	4	no	0
14	20C_R6	5	no	0
14	20C_R6	6	no	0
14	20C_R6	7	no	0
14	20C_R6	8	no	0
14	20C_R6	9	no	0
14	20C_R6	10	no	0
14	20C_R6	11	no	0
14	20C_R6	12	no	0
14	20V_R1	1	no	0
14	20V_R1	2	yes	40
14	20V_R1	3	no	0
14	20V_R1	4	no	0
14	20V_R1	5	no	0
14	20V_R1	6	no	0
14	20V_R1	7	no	0
14	20V_R1	8	no	0
14	20V_R1	9	no	0
14	20V_R1	10	no	0
14	20V_R1	11	no	0
14	20V_R1	12	yes	35
14	20V_R2	1	no	0
14	20V_R2	2	no	0
14	20V_R2	3	no	0
14	20V_R2	4	yes	25
14	20V_R2	5	no	0
14	20V_R2	6	no	0
14	20V_R2	7	no	0
14	20V_R2	8	no	0
14	20V_R2	9	no	0
14	20V_R2	10	no	0
14	20V_R2	11	no	0
14	20V_R2	12	yes	32
14	20V_R3	1	no	0
14	20V_R3	2	no	0
14	20V_R3	3	no	0
14	20V_R3	4	no	0
14	20V_R3	5	yes	20
14	20V_R3	6	no	0
14	20V_R3	7	yes	43
14	20V_R3	8	no	0
14	20V_R3	9	no	0
14	20V_R3	10	yes	35
14	20V_R3	11	yes	56
14	20V_R3	12	no	0
14	20V_R4	1	no	0
14	20V_R4	2	yes	10
14	20V_R4	3	no	0
14	20V_R4	4	no	0
14	20V_R4	5	yes	10
14	20V_R4	6	yes	11
14	20V_R4	7	yes	34
14	20V_R4	8	no	0
14	20V_R4	9	no	0
14	20V_R4	10	no	0
14	20V_R4	11	no	0
14	20V_R4	12	no	0
14	20V_R5	1	no	0
14	20V_R5	2	yes	11
14	20V_R5	3	no	0
14	20V_R5	4	no	0
14	20V_R5	5	no	0
14	20V_R5	6	no	0
14	20V_R5	7	no	0
[truncated: 10,566 more rows]
