# Supplementary material for: Short-term temperature fluctuations increase disease in a Daphnia-parasite infectious disease system
Source: PLoS Biol. 2023 Sep 8;21(9):e3002260. doi: 10.1371/journal.pbio.3002260 (PMC10491407; doi:10.1371/journal.pbio.3002260)
Supplement: S2 Data — (CSV) [file pbio.3002260.s017.csv]

obs_day	exp_day	V1	V2	V3	V4	V5	V6
0	0	20	20	20	20	20	20
	1	23	22	22	20	22	22
	2	22	21	24	19	22	18
1	3	23	19	26	19	23	17
	4	24	18	25	20	22	19
	5	23	19	25	22	25	17
2	6	26	18	24	21	23	19
	7	23	20	25	18	23	17
	8	19	19	24	19	20	20
3	9	19	21	22	16	16	18
	10	18	19	26	17	14	18
	11	17	16	25	17	17	18
4	12	16	20	25	21	18	18
	13	19	21	23	23	21	18
	14	16	22	23	24	18	22
5	15	17	20	25	24	22	21
	16	17	20	25	24	22	21
	17	17	21	23	22	20	18
6	18	19	18	21	24	18	16
	19	19	19	24	23	22	19
	20	20	21	24	23	24	23
7	21	23	20	22	22	20	24
	22	25	18	21	24	22	24
	23	18	22	21	17	24	22
8	24	19	22	21	17	23	21
	25	21	19	19	14	20	22
	26	23	18	17	18	17	22
9	27	21	24	21	19	16	22
	28	21	22	24	19	19	19
	29	18	17	23	16	21	19
10	30	21	16	20	19	15	18
	31	24	17	22	20	17	18
	32	22	15	22	22	19	19
11	33	19	17	20	22	23	21
	34	20	20	17	20	21	23
	35	21	22	16	23	20	21
12	36	19	23	17	21	19	21
	37	22	22	14	18	22	20
	38	20	22	16	19	25	18
13	39	20	20	21	17	24	18
	40	20	19	19	15	25	17
	41	20	19	19	19	23	23
14	42	20	24	21	20	21	20
	43	19	25	20	18	19	20
	44	21	26	23	20	22	19
15	45	22	24	21	20	20	21
	46	20	20	20	22	22	21
	47	17	20	20	22	23	20
16	48	19	20	19	21	22	20
	49	17	21	22	15	19	18
	50	18	16	22	15	14	18
17	51	18	16	21	18	16	19
	52	20	18	19	20	15	20
	53	24	16	19	22	15	18
18	54	24	19	20	24	16	16
	55	22	18	21	24	17	21
	56	21	18	23	25	20	18
19	57	23	15	20	23	20	16
	58	22	17	19	23	24	15
	59	20	19	16	20	22	17
20	60	14	17	15	22	23	18
	61	16	20	17	19	24	18
	62	15	22	16	17	26	21
21	63	15	22	14	24	26	19
	64	17	21	15	25	25	19
	65	15	20	17	23	26	20
22	66	19	21	15	23	24	18
	67	18	21	15	19	25	18
	68	19	24	17	18	25	16
23	69	17	24	20	21	24	21
	70	21	25	18	21	23	20
	71	21	25	21	21	20	18
24	72	21	19	24	21	15	18
	73	21	20	23	20	18	18
	74	23	19	26	19	15	17
25	75	24	22	23	17	15	17
	76	25	20	21	22	15	20
	77	25	17	21	23	14	18
26	78	26	19	20	24	17	15
	79	23	17	19	22	18	16
	80	22	17	19	19	20	17
27	81	21	17	18	20	23	16
	82	20	18	21	16	23	16
	83	20	20	19	18	25	17
28	84	16	20	20	18	20	19
	85	15	18	19	20	21	19
	86	16	20	20	19	21	19
29	87	19	22	21	16	22	20
	88	19	21	26	18	22	19
	89	18	20	22	19	21	20
30	90	17	20	24	16	21	22
	91	18	17	20	18	21	22
	92	16	19	20	18	20	21
31	93	19	19	21	15	19	25
	94	19	18	25	17	19	23
	95	21	22	23	18	16	22
32	96	21	24	24	17	18	21
	97	20	25	21	16	21	20
	98	21	25	21	19	23	20
33	99	20	24	23	20	24	20
	100	23	23	21	19	22	22
	101	25	22	20	18	21	23
34	102	22	22	20	20	18	23
	103	21	26	20	20	17	23
	104	19	23	17	21	21	22
35	105	19	25	19	25	20	20
	106	17	20	20	23	19	19
	107	21	22	17	24	19	16
36	108	20	22	17	22	19	20
	109	17	22	19	20	19	20
	110	22	25	17	24	19	19
37	111	22	20	16	18	20	17
	112	20	18	16	19	22	18
	113	21	18	15	20	24	17
38	114	20	17	15	20	22	16
	115	23	15	14	24	21	20
	116	22	17	17	24	21	20
39	117	22	19	16	23	23	19
	118	19	20	17	22	20	24
	119	21	20	21	24	21	23
40	120	17	19	17	20	18	20
	121	18	21	19	21	16	19
	122	19	21	23	17	16	18
41	123	17	19	23	16	19	19
	124	18	17	22	14	18	18
	125	18	15	21	17	21	19
42	126	18	15	16	19	21	20
	127	17	15	18	15	22	22
	128	19	14	19	20	21	21
43	129	18	14	17	18	19	18
	130	22	15	15	17	19	19
	131	22	17	17	16	19	18
44	132	21	15	16	18	18	20
	133	22	17	17	20	17	21
	134	23	18	20	20	17	26
45	135	22	15	24	22	19	23
	136	21	16	21	18	20	24
	137	24	18	23	20	20	24
46	138	25	17	23	19	18	22
	139	22	20	22	21	17	18
	140	22	20	22	19	19	23
47	141	21	16	19	18	18	19
	142	23	20	19	19	19	24
	143	20	23	19	21	19	24
48	144	18	23	19	19	17	21
	145	20	24	17	17	16	20
	146	20	21	22	19	18	19
49	147	18	17	21	22	18	16
	148	15	20	22	19	22	18
	149	14	20	21	23	21	20
50	150	16	19	22	23	24	20
	151	16	20	23	21	21	21
	152	18	19	21	22	22	21
51	153	18	21	17	19	20	24
	154	18	22	17	18	20	25
	155	18	21	19	19	18	24
52	156	17	25	20	18	18	23
	157	17	23	19	19	20	25
	158	16	22	22	20	20	23
53	159	16	25	23	20	21	24
	160	14	23	23	24	20	20
	161	16	20	23	21	19	22
54	162	15	18	20	17	19	25
	163	16	15	20	15	18	22
	164	16	16	23	19	20	19
55	165	18	16	25	20	24	19
	166	19	19	25	20	22	18
	167	17	20	26	17	21	20
56	168	18	16	23	18	25	19
	169	19	16	22	15	26	20
	170	20	16	23	16	26	19
57	171	22	17	23	16	24	16
	172	20	14	24	18	19	18
	173	18	14	22	17	23	20
58	174	19	14	25	19	22	17
	175	21	15	26	17	19	15
	176	21	17	24	18	22	17
59	177	18	19	25	19	22	19
	178	20	19	26	19	23	20
	179	18	20	22	18	24	20
60	180	16	18	17	19	23	17
	181	16	17	19	20	19	16
	182	17	20	19	24	17	16
61	183	18	23	18	20	21	15
	184	18	21	16	20	20	15
	185	21	17	17	19	21	19
62	186	22	16	18	18	19	19
	187	22	18	19	19	19	23
	188	22	19	15	15	17	22
63	189	18	18	14	14	16	19
	190	16	18	16	18	15	22
	191	16	15	16	16	18	24
64	192	15	15	17	21	17	23
	193	16	16	17	20	20	24
	194	18	15	18	20	19	26
65	195	19	17	18	20	18	25
	196	18	15	17	18	18	23
	197	19	16	17	18	20	21
66	198	16	19	20	19	23	17
	199	17	21	21	19	19	17
	200	20	20	19	18	25	16
67	201	20	19	18	17	24	16
	202	19	18	16	21	22	18
	203	17	20	17	21	23	18
68	204	18	22	17	21	25	18
	205	22	21	16	19	26	19
	206	21	23	17	18	25	17
69	207	18	18	17	16	24	20
	208	22	17	15	17	23	20
	209	22	15	21	20	20	22
70	210	25	17	19	22	23	23
	211	26	21	18	21	23	25
	212	25	23	17	25	25	25
71	213	22	25	17	24	24	23
	214	24	22	18	23	21	22
	215	22	24	16	25	20	20
72	216	22	26	17	25	18	20
	217	24	24	19	23	15	18
	218	23	19	20	21	16	21
73	219	20	20	19	19	18	20
	220	20	23	19	17	18	22
	221	20	20	19	16	20	22
74	222	20	20	19	16	21	19
	223	18	21	19	19	24	19
	224	17	19	17	19	23	17
75	225	20	17	17	20	21	23
	226	21	19	17	19	18	24
	227	20	16	17	19	19	23
76	228	20	20	19	20	19	21
